# Supplementary material for: Changes in Tight Junction Protein Expression Levels but Not Distribution in Commercial White and Brown Laying Hens Supplemented with Chondrus crispus or Ascophyllum nodosum Seaweed
Source: Animals (Basel). 2024 Mar 1;14(5):777. doi: 10.3390/ani14050777 (PMC10931303; doi:10.3390/ani14050777)
Supplement: Supplementary file 1 [file animals-14-00777-s001.zip]

Archive with 1 entries (1 files):
- animals-2837067-supplementary.pdf
